# Supplementary material for: Acute uncomplicated urinary tract infections and subsequent type 2 diabetes diagnosis in women: a national cohort study including primary healthcare data
Source: Scand J Prim Health Care. 2025 Nov 6;44(1):1–5. doi: 10.1080/02813432.2025.2580905 (PMC12918306; doi:10.1080/02813432.2025.2580905)
Supplement: Supplemental Material [file IPRI_A_2580905_SM7505.xlsx]

## Sheet: Quant Constituents
Plant name	Scientific name	Constituent	DTXID	MW (g/mol)	Concentration (mg/g)	Concentration notes * denotes the sum of constituent quantification from isomers **there are multiple constituents that eluted at the same time, assuming maximum concencentration for each	Lab	IUPAC name	Constituent CAS	INCHI Key	PubChem ID	Canonical SMILES
Aristolochia	Aristolochia fangchi	Aristolochic acid II	DTXSID00197166	311.24	3		University of Mississippi	6-nitronaphtho[2,1-g][1,3]benzodioxole-5-carboxylic acid	475-80-9	MEEXETVZNQYRSP-UHFFFAOYSA-N	108168	C1OC2=C(O1)C3=C(C(=C2)C(=O)O)C(=CC4=CC=CC=C43)[N+](=O)[O-]
Aristolochia	Aristolochia fangchi	Aristolochic acid C	DTXSID00197540	327.24	0.7		University of Mississippi	10-hydroxy-6-nitronaphtho[2,1-g][1,3]benzodioxole-5-carboxylic acid	4849-90-5	NBFGYDJKTHENDP-UHFFFAOYSA-N	165274	C1OC2=C(O1)C3=C4C=C(C=CC4=CC(=C3C(=C2)C(=O)O)[N+](=O)[O-])O
Aristolochia	Aristolochia fangchi	Aristolochic acid I	DTXSID0040969	341.27	76		University of Mississippi	8-methoxy-6-nitronaphtho[2,1-g][1,3]benzodioxole-5-carboxylic acid	313-67-7	BBFQZRXNYIEMAW-UHFFFAOYSA-N	2236	COC1=CC=CC2=C3C(=C(C=C21)[N+](=O)[O-])C(=CC4=C3OCO4)C(=O)O
Ashwagandha	Withania somnifera	Pyroglutamic acid	DTXSID6046260	129.11	0.55 ± 0.3		Procter and Gamble	(2S)-5-oxopyrrolidine-2-carboxylic acid	98-79-3	ODHCTXKNWHHXJC-VKHMYHEASA-N	7405	C1CC(=O)NC1C(=O)O
Ashwagandha	Withania somnifera	Acetylglutamic acid	DTXSID3046534	189.17	0.58 ± 0.3	**	Procter and Gamble	(2S)-2-acetamidopentanedioic acid	1188-37-0	RFMMMVDNIPUKGG-YFKPBYRVSA-N	70914	CC(=O)NC(CCC(=O)O)C(=O)O
Ashwagandha	Withania somnifera	Withanolide B	DTXSID20205575	454.6	0.61		Procter and Gamble	(1S,2S,4S,5R,10R,11S,14R,15R,18S)-15-[(1S)-1-[(2R)-4,5-dimethyl-6-oxo-2,3-dihydropyran-2-yl]ethyl]-5-hydroxy-10,14-dimethyl-3-oxapentacyclo[9.7.0.02,4.05,10.014,18]octadec-7-en-9-one	56973-41-2	ZTEVDTFJUUJBLP-MBMSZCMESA-N	14236711	CC1=C(C(=O)OC(C1)C(C)C2CCC3C2(CCC4C3C5C(O5)C6(C4(C(=O)C=CC6)C)O)C)C
Ashwagandha	Withania somnifera	Withaferin A	DTXSID10965459	470.6	5.2 ± 0.8		Procter and Gamble	(1S,2R,6S,7R,9R,11S,12S,15R,16S)-6-hydroxy-15-[(1S)-1-[(2R)-5-(hydroxymethyl)-4-methyl-6-oxo-2,3-dihydropyran-2-yl]ethyl]-2,16-dimethyl-8-oxapentacyclo[9.7.0.02,7.07,9.012,16]octadec-4-en-3-one	5119-48-2	DBRXOUCRJQVYJQ-CKNDUULBSA-N	265237	CC1=C(C(=O)OC(C1)C(C)C2CCC3C2(CCC4C3CC5C6(C4(C(=O)C=CC6O)C)O5)C)CO
Ashwagandha	Withania somnifera	Withanolide A	DTXSID70461487	470.6	2.1 ± 0.4		Procter and Gamble	(1S,2S,4S,5R,10R,11S,14S,15S,18S)-15-[(1R)-1-[(2R)-4,5-dimethyl-6-oxo-2,3-dihydropyran-2-yl]-1-hydroxyethyl]-5-hydroxy-10,14-dimethyl-3-oxapentacyclo[9.7.0.02,4.05,10.014,18]octadec-7-en-9-one	32911-62-9	DXWHOKCXBGLTMQ-SFQAJKIESA-N	11294368	CC1=C(C(=O)OC(C1)C(C)(C2CCC3C2(CCC4C3C5C(O5)C6(C4(C(=O)C=CC6)C)O)C)O)C
Ashwagandha	Withania somnifera	Viscosalactone B	DTXSID901353574	488.6	7.71±0.18	*, **	Procter and Gamble	(1S,2R,5S,6S,7R,9R,11S,12S,15R,16S)-5,6-dihydroxy-15-[(1S)-1-[(2R)-5-(hydroxymethyl)-4-methyl-6-oxo-2,3-dihydropyran-2-yl]ethyl]-2,16-dimethyl-8-oxapentacyclo[9.7.0.02,7.07,9.012,16]octadecan-3-one	76938-46-0	WVMINIQLCDVTLH-IVFYTCICSA-N	57403080	CC1=C(C(=O)OC(C1)C(C)C2CCC3C2(CCC4C3CC5C6(C4(C(=O)CC(C6O)O)C)O5)C)CO
Ashwagandha	Withania somnifera	Coagulin Q	DTXSID401353555	620.8	0.55 ± 0.2		Procter and Gamble	(2R)-2-[(1R)-1-hydroxy-1-[(1S,3S,8S,9S,10R,13S,14S,17S)-1-hydroxy-10,13-dimethyl-3-[(2R,3R,4S,5S,6R)-3,4,5-trihydroxy-6-(hydroxymethyl)oxan-2-yl]oxy-2,3,6,7,8,9,11,12,14,15,16,17-dodecahydro-1H-cyclopenta[a]phenanthren-17-yl]ethyl]-4,5-dimethyl-2,3-dihydropyran-6-one	261637-26-7	RTAGBZHBBMSCPX-PUBYPCKASA-N	162623730	CC1=C(C(=O)OC(C1)C(C)(C2CCC3C2(CCC4C3CCC5=CC(CC(C45C)O)OC6C(C(C(C(O6)CO)O)O)O)C)O)C
Ashwagandha	Withania somnifera	Withanoside III	DTXSID401353579	652.8	0.39 ± 0.06	**	Procter and Gamble	(2R)-2-[(1S)-1-[(1S,2S,4S,5R,7S,9S,10S,11S,14R,15R,18S)-5,9-dihydroxy-10,14-dimethyl-7-[(2R,3R,4S,5S,6R)-3,4,5-trihydroxy-6-(hydroxymethyl)oxan-2-yl]oxy-3-oxapentacyclo[9.7.0.02,4.05,10.014,18]octadecan-15-yl]ethyl]-5-(hydroxymethyl)-4-methyl-2,3-dihydropyran-6-one		RRWWSMHWDKRGQC-NKRUIYOCSA-N	101168810	CC1=C(C(=O)OC(C1)C(C)C2CCC3C2(CCC4C3C5C(O5)C6(C4(C(CC(C6)OC7C(C(C(C(O7)CO)O)O)O)O)C)O)C)CO
Ashwagandha	Withania somnifera	Withanoside V	DTXSID20443612	766.9	3.9		Procter and Gamble	(2R)-2-[(1S)-1-[(1S,3R,8S,9S,10R,13S,14S,17R)-1-hydroxy-10,13-dimethyl-3-[(2R,3R,4S,5S,6R)-3,4,5-trihydroxy-6-[[(2R,3R,4S,5S,6R)-3,4,5-trihydroxy-6-(hydroxymethyl)oxan-2-yl]oxymethyl]oxan-2-yl]oxy-2,3,4,7,8,9,11,12,14,15,16,17-dodecahydro-1H-cyclopenta[a]phenanthren-17-yl]ethyl]-4,5-dimethyl-2,3-dihydropyran-6-one	256520-90-8	ZBLWKSUMHLVXAM-KFJRISAASA-N	10700345	CC1=C(C(=O)OC(C1)C(C)C2CCC3C2(CCC4C3CC=C5C4(C(CC(C5)OC6C(C(C(C(O6)COC7C(C(C(C(O7)CO)O)O)O)O)O)O)O)C)C)C
Ashwagandha	Withania somnifera	Withanoside IV	DTXSID40746874	782.9	7.27±0.1	*,**	Procter and Gamble	(2R)-2-[(1S)-1-[(1S,3R,8S,9S,10R,13S,14S,17R)-1-hydroxy-10,13-dimethyl-3-[(2R,3R,4S,5S,6R)-3,4,5-trihydroxy-6-[[(2R,3R,4S,5S,6R)-3,4,5-trihydroxy-6-(hydroxymethyl)oxan-2-yl]oxymethyl]oxan-2-yl]oxy-2,3,4,7,8,9,11,12,14,15,16,17-dodecahydro-1H-cyclopenta[a]phenanthren-17-yl]ethyl]-5-(hydroxymethyl)-4-methyl-2,3-dihydropyran-6-one	362472-81-9	VUQQGHSDHGOYRH-IFUSOADVSA-N	71312551	CC1=C(C(=O)OC(C1)C(C)C2CCC3C2(CCC4C3CC=C5C4(C(CC(C5)OC6C(C(C(C(O6)COC7C(C(C(C(O7)CO)O)O)O)O)O)O)O)C)C)CO
Ashwagandha	Withania somnifera	Withanoside VI	DTXSID901353586	782.9	2.5 ± 0.5		Procter and Gamble	(2R)-2-[(1R)-1-hydroxy-1-[(1S,3R,8S,9S,10R,13S,14S,17S)-1-hydroxy-10,13-dimethyl-3-[(2R,3R,4S,5S,6R)-3,4,5-trihydroxy-6-[[(2R,3R,4S,5S,6R)-3,4,5-trihydroxy-6-(hydroxymethyl)oxan-2-yl]oxymethyl]oxan-2-yl]oxy-2,3,4,7,8,9,11,12,14,15,16,17-dodecahydro-1H-cyclopenta[a]phenanthren-17-yl]ethyl]-4,5-dimethyl-2,3-dihydropyran-6-one	362472-82-0	MKCYAASFWFGIJK-BWBMWEGTSA-N	91827019	CC1=C(C(=O)OC(C1)C(C)(C2CCC3C2(CCC4C3CC=C5C4(C(CC(C5)OC6C(C(C(C(O6)COC7C(C(C(C(O7)CO)O)O)O)O)O)O)O)C)C)O)C
Ashwagandha	Withania somnifera	Withanoside II	DTXSID601353575	798.9	2.6 ± 0.5		Procter and Gamble	(2R)-2-[(1S)-1-[(1S,2S,4S,5R,7S,9S,10S,11S,14R,15R,18S)-5,9-dihydroxy-10,14-dimethyl-7-[(2R,3R,4S,5S,6R)-3,4,5-trihydroxy-6-[[(2R,3R,4S,5S,6R)-3,4,5-trihydroxy-6-(hydroxymethyl)oxan-2-yl]oxymethyl]oxan-2-yl]oxy-3-oxapentacyclo[9.7.0.02,4.05,10.014,18]octadecan-15-yl]ethyl]-4,5-dimethyl-2,3-dihydropyran-6-one		BXRJZGQBQZINGV-LGYZFUPKSA-N	101168811	CC1=C(C(=O)OC(C1)C(C)C2CCC3C2(CCC4C3C5C(O5)C6(C4(C(CC(C6)OC7C(C(C(C(O7)COC8C(C(C(C(O8)CO)O)O)O)O)O)O)O)C)O)C)C
Ashwagandha	Withania somnifera	Ashwagandhanolide	DTXSID301353590	975.3	0.43		Procter and Gamble	(2R)-2-[(1S)-1-[(4S,5R,6S,8S,9S,10R,13S,14S,17R)-6-[[(4S,5R,6S,8S,9S,10R,13S,14S,17R)-4,5-dihydroxy-17-[(1S)-1-[(2R)-5-(hydroxymethyl)-4-methyl-6-oxo-2,3-dihydropyran-2-yl]ethyl]-10,13-dimethyl-1-oxo-6,7,8,9,11,12,14,15,16,17-decahydro-4H-cyclopenta[a]phenanthren-6-yl]sulfanyl]-4,5-dihydroxy-10,13-dimethyl-1-oxo-6,7,8,9,11,12,14,15,16,17-decahydro-4H-cyclopenta[a]phenanthren-17-yl]ethyl]-5-(hydro…		OCURLCGFNKYNMO-DHHZIUIOSA-N	16099532	CC1=C(C(=O)OC(C1)C(C)C2CCC3C2(CCC4C3CC(C5(C4(C(=O)C=CC5O)C)O)SC6CC7C8CCC(C8(CCC7C9(C6(C(C=CC9=O)O)O)C)C)C(C)C1CC(=C(C(=O)O1)CO)C)C)CO
Ashwagandha	Withania somnifera	Withanoside IX	DTXSID801353583	1107.2	2.0 ± 0.3	**	Procter and Gamble	(2R)-2-[(1S)-1-[(1S,3R,8S,9S,10R,13R,14S,17R)-1-hydroxy-10,13-dimethyl-3-[(2R,3R,4S,5S,6R)-3,4,5-trihydroxy-6-[[(2R,3R,4S,5S,6R)-3,4,5-trihydroxy-6-(hydroxymethyl)oxan-2-yl]oxymethyl]oxan-2-yl]oxy-2,3,4,7,8,9,11,12,14,15,16,17-dodecahydro-1H-cyclopenta[a]phenanthren-17-yl]ethyl]-4-methyl-5-[[(2R,3R,4S,5S,6R)-3,4,5-trihydroxy-6-[[(2R,3R,4S,5S,6R)-3,4,5-trihydroxy-6-(hydroxymethyl)oxan-2-yl]oxymeth…		DVJQPYOIOUMEJB-NHXNWTGOSA-N	162949543	CC1=C(C(=O)OC(C1)C(C)C2CCC3C2(CCC4C3CC=C5C4(C(CC(C5)OC6C(C(C(C(O6)COC7C(C(C(C(O7)CO)O)O)O)O)O)O)O)C)C)COC8C(C(C(C(O8)COC9C(C(C(C(O9)CO)O)O)O)O)O)O
Ashwagandha	Withania somnifera	Withagenin A diglucoside	DTXSID101355607	814.91	0.37 ± 0.1		Procter and Gamble			UVFCEKPEVQCPCQ-UHPCMJLPSA-N		[H][C@@]1(CC[C@@]2([H])[C@]3([H])[C@@H]4O[C@@H]4[C@@]4(O)C[C@]([H])(C[C@H](O)[C@]4(C)[C@@]3([H])CC[C@]12C)O[C@]1([H])O[C@]([H])(CO[C@]2([H])O[C@]([H])(CO)[C@@H](O)[C@H](O)[C@H]2O)[C@@H](O)[C@H](O)[C@H]1O)[C@H](C)[C@@]1([H])CC(C)=C(CO)C(=O)O1
Ashwagandha	Withania somnifera	Sominone Triglucoside (Withanoside VIII)	DTXSID801355608	945.05	1.65 ± 0.36	*,**	Procter and Gamble		500722-19-0	DBAUCVYBKAWXNM-VICWIDNBSA-N		[H][C@@]1(CC[C@@]2([H])[C@]3([H])CC=C4C[C@H](C[C@H](O)[C@]4(C)[C@@]3([H])CC[C@]12C)O[C@@H]1O[C@H](CO[C@@H]2O[C@H](CO)[C@@H](O)[C@H](O)[C@H]2O)[C@@H](O)[C@H](O)[C@H]1O)[C@H](C)[C@@]1([H])CC(C)=C(COC[C@H]2O[C@@H](O)[C@H](O)[C@@H](O)[C@@H]2O)C(=O)O1
Ashwagandha	Withania somnifera	2,3-Dihydro-3-β-O-sulfate withaferin A	DTXSID401292107	568.67	1.47 ± 0.6	*,**	Procter and Gamble		1159096-16-8	DVTZXBWRHRFDEE-WQWZRYHASA-N		C[C@@H]([C@H]1CC[C@H]2[C@@H]3C[C@H]4O[C@]44[C@@H](O)[C@H](CC(=O)[C@]4(C)[C@H]3CC[C@]12C)OS(O)(=O)=O)[C@H]1CC(C)=C(CO)C(=O)O1
Ashwagandha	Withania somnifera	Dihydrowithaferin A	DTXSID501355609	472.61	0.35 ± 0.1	**	Procter and Gamble		5589-41-3	YRXCLNDPESBJHL-CKNDUULBSA-N	15411208	[H][C@@]1(CC[C@H]2[C@@H]3C[C@H]4O[C@]44[C@@H](O)CCC(=O)[C@]4(C)[C@H]3CC[C@]12C)[C@H](C)[C@H]1CC(C)=C(CO)C(=O)O1
Ashwagandha	Withania somnifera	Withanoside I	DTXSID801355610	636.77	0.32 ± 0.04		Procter and Gamble		362472-78-4	ICLOJOVMWXAYEI-NIIDGZEBSA-N		[H][C@@]12O[C@]1([H])[C@@]1(O)C[C@H](C[C@H](O)[C@]1(C)[C@@]1([H])CC[C@]3(C)[C@]([H])(CC[C@@]3([H])[C@]21[H])[C@H](C)[C@@]1([H])CC(C)=C(C)C(=O)O1)O[C@@H]1O[C@H](CO)[C@@H](O)[C@H](O)[C@H]1O
Ashwagandha	Withania somnifera	Palmitamide	DTXSID8044707	255.44	0.4	**	Procter and Gamble		629-54-9	HSEMFIZWXHQJAE-UHFFFAOYSA-N	69421	NC(CCCCCCCCCCCCCCC)=O
Asian ginseng	Panax ginseng	Notoginsenoside R2	DTXSID701316154	771	0.426 ± 0.026		National Institute of Environmental Health Sciences Contractor	(2S,3R,4S,5R)-2-[(2R,3R,4S,5S,6R)-2-[[(3S,5R,6S,8R,9R,10R,12R,13R,14R,17S)-3,12-dihydroxy-17-[(2S)-2-hydroxy-6-methylhept-5-en-2-yl]-4,4,8,10,14-pentamethyl-2,3,5,6,7,9,11,12,13,15,16,17-dodecahydro-1H-cyclopenta[a]phenanthren-6-yl]oxy]-4,5-dihydroxy-6-(hydroxymethyl)oxan-3-yl]oxyoxane-3,4,5-triol	80418-25-3	FNIRVWPHRMMRQI-PGOMJGFXSA-N	21599925	CC(=CCCC(C)(C1CCC2(C1C(CC3C2(CC(C4C3(CCC(C4(C)C)O)C)OC5C(C(C(C(O5)CO)O)O)OC6C(C(C(CO6)O)O)O)C)O)C)O)C
Asian ginseng	Panax ginseng	Ginsenoside Rg2	DTXSID901317065	785	0.672 ± 0.082		National Institute of Environmental Health Sciences Contractor	(2S,3R,4R,5R,6S)-2-[(2R,3R,4S,5S,6R)-2-[[(3S,5R,6S,8R,9R,10R,12R,13R,14R,17S)-3,12-dihydroxy-17-[(2S)-2-hydroxy-6-methylhept-5-en-2-yl]-4,4,8,10,14-pentamethyl-2,3,5,6,7,9,11,12,13,15,16,17-dodecahydro-1H-cyclopenta[a]phenanthren-6-yl]oxy]-4,5-dihydroxy-6-(hydroxymethyl)oxan-3-yl]oxy-6-methyloxane-3,4,5-triol	52286-74-5	AGBCLJAHARWNLA-DQUQINEDSA-N	21599924	CC1C(C(C(C(O1)OC2C(C(C(OC2OC3CC4(C(CC(C5C4(CCC5C(C)(CCC=C(C)C)O)C)O)C6(C3C(C(CC6)O)(C)C)C)C)CO)O)O)O)O)O
Asian ginseng	Panax ginseng	Ginsenoside Rg3	DTXSID101316982	785	0.144 ± 0.004		National Institute of Environmental Health Sciences Contractor	(2S,3R,4S,5S,6R)-2-[(2R,3R,4S,5S,6R)-4,5-dihydroxy-2-[[(3S,5R,8R,9R,10R,12R,13R,14R,17S)-12-hydroxy-17-[(2S)-2-hydroxy-6-methylhept-5-en-2-yl]-4,4,8,10,14-pentamethyl-2,3,5,6,7,9,11,12,13,15,16,17-dodecahydro-1H-cyclopenta[a]phenanthren-3-yl]oxy]-6-(hydroxymethyl)oxan-3-yl]oxy-6-(hydroxymethyl)oxane-3,4,5-triol	14197-60-5	RWXIFXNRCLMQCD-JBVRGBGGSA-N	9918693	CC(=CCCC(C)(C1CCC2(C1C(CC3C2(CCC4C3(CCC(C4(C)C)OC5C(C(C(C(O5)CO)O)O)OC6C(C(C(C(O6)CO)O)O)O)C)C)O)C)O)C
Asian ginseng	Panax ginseng	Ginsenoside Rf	DTXSID90904205	801	0.995 ± 0.126		National Institute of Environmental Health Sciences Contractor	(2S,3R,4S,5S,6R)-2-[(2R,3R,4S,5S,6R)-2-[[(3S,5R,6S,8R,9R,10R,12R,13R,14R,17S)-3,12-dihydroxy-17-[(2S)-2-hydroxy-6-methylhept-5-en-2-yl]-4,4,8,10,14-pentamethyl-2,3,5,6,7,9,11,12,13,15,16,17-dodecahydro-1H-cyclopenta[a]phenanthren-6-yl]oxy]-4,5-dihydroxy-6-(hydroxymethyl)oxan-3-yl]oxy-6-(hydroxymethyl)oxane-3,4,5-triol	52286-58-5	UZIOUZHBUYLDHW-XUBRWZAZSA-N	441922	CC(=CCCC(C)(C1CCC2(C1C(CC3C2(CC(C4C3(CCC(C4(C)C)O)C)OC5C(C(C(C(O5)CO)O)O)OC6C(C(C(C(O6)CO)O)O)O)C)O)C)O)C
Asian ginseng	Panax ginseng	Ginsenoside Rg1	DTXSID70945111	801	2.59 ± 0.44		National Institute of Environmental Health Sciences Contractor	(2R,3R,4S,5S,6R)-2-[[(3S,5R,6S,8R,9R,10R,12R,13R,14R,17S)-3,12-dihydroxy-4,4,8,10,14-pentamethyl-17-[(2S)-6-methyl-2-[(2S,3R,4S,5S,6R)-3,4,5-trihydroxy-6-(hydroxymethyl)oxan-2-yl]oxyhept-5-en-2-yl]-2,3,5,6,7,9,11,12,13,15,16,17-dodecahydro-1H-cyclopenta[a]phenanthren-6-yl]oxy]-6-(hydroxymethyl)oxane-3,4,5-triol	22427-39-0	YURJSTAIMNSZAE-HHNZYBFYSA-N	441923	CC(=CCCC(C)(C1CCC2(C1C(CC3C2(CC(C4C3(CCC(C4(C)C)O)C)OC5C(C(C(C(O5)CO)O)O)O)C)O)C)OC6C(C(C(C(O6)CO)O)O)O)C
Asian ginseng	Panax ginseng	Ginsenoside Rd	DTXSID301031221	947.2	3.91 ± 0.93		National Institute of Environmental Health Sciences Contractor	(2S,3R,4S,5S,6R)-2-[(2R,3R,4S,5S,6R)-4,5-dihydroxy-6-(hydroxymethyl)-2-[[(3S,5R,8R,9R,10R,12R,13R,14R,17S)-12-hydroxy-4,4,8,10,14-pentamethyl-17-[(2S)-6-methyl-2-[(2S,3R,4S,5S,6R)-3,4,5-trihydroxy-6-(hydroxymethyl)oxan-2-yl]oxyhept-5-en-2-yl]-2,3,5,6,7,9,11,12,13,15,16,17-dodecahydro-1H-cyclopenta[a]phenanthren-3-yl]oxy]oxan-3-yl]oxy-6-(hydroxymethyl)oxane-3,4,5-triol	52705-93-8	RLDVZILFNVRJTL-IWFVLDDISA-N	11679800	CC(=CCCC(C)(C1CCC2(C1C(CC3C2(CCC4C3(CCC(C4(C)C)OC5C(C(C(C(O5)CO)O)O)OC6C(C(C(C(O6)CO)O)O)O)C)C)O)C)OC7C(C(C(C(O7)CO)O)O)O)C
Asian ginseng	Panax ginseng	Ginsenoside Re	DTXSID801317298	947.2	4.7 ± 0.72		National Institute of Environmental Health Sciences Contractor	(2S,3R,4R,5R,6S)-2-[(2R,3R,4S,5S,6R)-2-[[(3S,5R,6S,8R,9R,10R,12R,13R,14R,17S)-3,12-dihydroxy-4,4,8,10,14-pentamethyl-17-[(2S)-6-methyl-2-[(2S,3R,4S,5S,6R)-3,4,5-trihydroxy-6-(hydroxymethyl)oxan-2-yl]oxyhept-5-en-2-yl]-2,3,5,6,7,9,11,12,13,15,16,17-dodecahydro-1H-cyclopenta[a]phenanthren-6-yl]oxy]-4,5-dihydroxy-6-(hydroxymethyl)oxan-3-yl]oxy-6-methyloxane-3,4,5-triol	51542-56-4	PWAOOJDMFUQOKB-WCZZMFLVSA-N	441921	CC1C(C(C(C(O1)OC2C(C(C(OC2OC3CC4(C(CC(C5C4(CCC5C(C)(CCC=C(C)C)OC6C(C(C(C(O6)CO)O)O)O)C)O)C7(C3C(C(CC7)O)(C)C)C)C)CO)O)O)O)O)O
Asian ginseng	Panax ginseng	Ginsenoside Ro	DTXSID401317177	957.1	1.1 ± 0.23		National Institute of Environmental Health Sciences Contractor	(2S,3S,4S,5R,6R)-6-[[(3S,4aR,6aR,6bS,8aS,12aS,14aR,14bR)-4,4,6a,6b,11,11,14b-heptamethyl-8a-[(2S,3R,4S,5S,6R)-3,4,5-trihydroxy-6-(hydroxymethyl)oxan-2-yl]oxycarbonyl-1,2,3,4a,5,6,7,8,9,10,12,12a,14,14a-tetradecahydropicen-3-yl]oxy]-3,4-dihydroxy-5-[(2S,3R,4S,5S,6R)-3,4,5-trihydroxy-6-(hydroxymethyl)oxan-2-yl]oxyoxane-2-carboxylic acid	34367-04-9	NFZYDZXHKFHPGA-QQHDHSITSA-N	11815492	CC1(CCC2(CCC3(C(=CCC4C3(CCC5C4(CCC(C5(C)C)OC6C(C(C(C(O6)C(=O)O)O)O)OC7C(C(C(C(O7)CO)O)O)O)C)C)C2C1)C)C(=O)OC8C(C(C(C(O8)CO)O)O)O)C
Asian ginseng	Panax ginseng	Ginsenoside Rb2	DTXSID00911541	1079.3	5.57 ± 0.88		National Institute of Environmental Health Sciences Contractor	(2S,3R,4S,5S,6R)-2-[(2R,3R,4S,5S,6R)-4,5-dihydroxy-6-(hydroxymethyl)-2-[[(3S,5R,8R,9R,10R,12R,13R,14R,17S)-12-hydroxy-4,4,8,10,14-pentamethyl-17-[(2S)-6-methyl-2-[(2S,3R,4S,5S,6R)-3,4,5-trihydroxy-6-[[(2S,3R,4S,5S)-3,4,5-trihydroxyoxan-2-yl]oxymethyl]oxan-2-yl]oxyhept-5-en-2-yl]-2,3,5,6,7,9,11,12,13,15,16,17-dodecahydro-1H-cyclopenta[a]phenanthren-3-yl]oxy]oxan-3-yl]oxy-6-(hydroxymethyl)oxane-3,4…	11021-13-9	NODILNFGTFIURN-GZPRDHCNSA-N	6917976	CC(=CCCC(C)(C1CCC2(C1C(CC3C2(CCC4C3(CCC(C4(C)C)OC5C(C(C(C(O5)CO)O)O)OC6C(C(C(C(O6)CO)O)O)O)C)C)O)C)OC7C(C(C(C(O7)COC8C(C(C(CO8)O)O)O)O)O)O)C
Asian ginseng	Panax ginseng	Ginsenoside Rb3	DTXSID601317092	1079.3	1.08 ± 0.01		National Institute of Environmental Health Sciences Contractor	(2S,3R,4S,5S,6R)-2-[(2R,3R,4S,5S,6R)-4,5-dihydroxy-6-(hydroxymethyl)-2-[[(3S,5R,8R,9R,10R,12R,13R,14R,17S)-12-hydroxy-4,4,8,10,14-pentamethyl-17-[(2S)-6-methyl-2-[(2S,3R,4S,5S,6R)-3,4,5-trihydroxy-6-[[(2S,3R,4S,5R)-3,4,5-trihydroxyoxan-2-yl]oxymethyl]oxan-2-yl]oxyhept-5-en-2-yl]-2,3,5,6,7,9,11,12,13,15,16,17-dodecahydro-1H-cyclopenta[a]phenanthren-3-yl]oxy]oxan-3-yl]oxy-6-(hydroxymethyl)oxane-3,4…	68406-26-8	NODILNFGTFIURN-USYOXQFSSA-N	12912363	CC(=CCCC(C)(C1CCC2(C1C(CC3C2(CCC4C3(CCC(C4(C)C)OC5C(C(C(C(O5)CO)O)O)OC6C(C(C(C(O6)CO)O)O)O)C)C)O)C)OC7C(C(C(C(O7)COC8C(C(C(CO8)O)O)O)O)O)O)C
Asian ginseng	Panax ginseng	Ginsenoside Rc	DTXSID60911542	1079.3	5.90 ± 0.81		National Institute of Environmental Health Sciences Contractor	(2S,3R,4S,5S,6R)-2-[(2R,3R,4S,5S,6R)-2-[[(3S,5R,8R,9R,10R,12R,13R,14R,17S)-17-[(2S)-2-[(2S,3R,4S,5S,6R)-6-[[(2R,3R,4R,5S)-3,4-dihydroxy-5-(hydroxymethyl)oxolan-2-yl]oxymethyl]-3,4,5-trihydroxyoxan-2-yl]oxy-6-methylhept-5-en-2-yl]-12-hydroxy-4,4,8,10,14-pentamethyl-2,3,5,6,7,9,11,12,13,15,16,17-dodecahydro-1H-cyclopenta[a]phenanthren-3-yl]oxy]-4,5-dihydroxy-6-(hydroxymethyl)oxan-3-yl]oxy-6-(hydrox…	11021-14-0	JDCPEKQWFDWQLI-LUQKBWBOSA-N	12855889	CC(=CCCC(C)(C1CCC2(C1C(CC3C2(CCC4C3(CCC(C4(C)C)OC5C(C(C(C(O5)CO)O)O)OC6C(C(C(C(O6)CO)O)O)O)C)C)O)C)OC7C(C(C(C(O7)COC8C(C(C(O8)CO)O)O)O)O)O)C
Asian ginseng	Panax ginseng	Ginsenoside Rb1	DTXSID401316929	1109.3	7.1 ± 1.42		National Institute of Environmental Health Sciences Contractor	(2R,3R,4S,5S,6R)-2-[[(2R,3S,4S,5R,6S)-6-[(2S)-2-[(3S,5R,8R,9R,10R,12R,13R,14R,17S)-3-[(2R,3R,4S,5S,6R)-4,5-dihydroxy-6-(hydroxymethyl)-3-[(2S,3R,4S,5S,6R)-3,4,5-trihydroxy-6-(hydroxymethyl)oxan-2-yl]oxyoxan-2-yl]oxy-12-hydroxy-4,4,8,10,14-pentamethyl-2,3,5,6,7,9,11,12,13,15,16,17-dodecahydro-1H-cyclopenta[a]phenanthren-17-yl]-6-methylhept-5-en-2-yl]oxy-3,4,5-trihydroxyoxan-2-yl]methoxy]-6-(hydrox…	41753-43-9	GZYPWOGIYAIIPV-JBDTYSNRSA-N	9898279	CC(=CCCC(C)(C1CCC2(C1C(CC3C2(CCC4C3(CCC(C4(C)C)OC5C(C(C(C(O5)CO)O)O)OC6C(C(C(C(O6)CO)O)O)O)C)C)O)C)OC7C(C(C(C(O7)COC8C(C(C(C(O8)CO)O)O)O)O)O)O)C
Asian ginseng	Panax ginseng	Ginsenoside Ra2	DTXSID901317134	1211.4	3.4 ± 0.15		National Institute of Environmental Health Sciences Contractor	(2S,3R,4S,5S,6R)-2-[(2R,3R,4S,5S,6R)-4,5-dihydroxy-6-(hydroxymethyl)-2-[[(3S,5R,8R,9R,10R,12R,13R,14R,17S)-12-hydroxy-4,4,8,10,14-pentamethyl-17-[(2S)-6-methyl-2-[(2S,3R,4S,5S,6R)-3,4,5-trihydroxy-6-[[(2R,3R,4S,5S)-4-hydroxy-5-(hydroxymethyl)-3-[(2S,3R,4S,5R)-3,4,5-trihydroxyoxan-2-yl]oxyoxolan-2-yl]oxymethyl]oxan-2-yl]oxyhept-5-en-2-yl]-2,3,5,6,7,9,11,12,13,15,16,17-dodecahydro-1H-cyclopenta[a]p…	83459-42-1	UEBIBJSWHIZNCA-BGPUAMRSSA-N	100941543	CC(=CCCC(C)(C1CCC2(C1C(CC3C2(CCC4C3(CCC(C4(C)C)OC5C(C(C(C(O5)CO)O)O)OC6C(C(C(C(O6)CO)O)O)O)C)C)O)C)OC7C(C(C(C(O7)COC8C(C(C(O8)CO)O)OC9C(C(C(CO9)O)O)O)O)O)O)C
Blue cohosh	Caulophyllum thalictroides	N-methylcytisine	DTXSID80876866	204.27	0.753 ± 0.024		Pennsylvania State University	(1R,9S)-11-methyl-7,11-diazatricyclo[7.3.1.02,7]trideca-2,4-dien-6-one	486-86-2	CULUKMPMGVXCEI-VHSXEESVSA-N	670971	CN1CC2CC(C1)C3=CC=CC(=O)N3C2
Blue cohosh	Caulophyllum thalictroides	Anagyrine	DTXSID40964091	244.33	1.257 ± 0.044		Pennsylvania State University	(1R,9R,10R)-7,15-diazatetracyclo[7.7.1.02,7.010,15]heptadeca-2,4-dien-6-one	486-89-5	FQEQMASDZFXSJI-JHJVBQTASA-N	5351589	C1CCN2CC3CC(C2C1)CN4C3=CC=CC4=O
Blue cohosh	Caulophyllum thalictroides	Lupanine	DTXSID001023908	248.36	6.43 ± 0.35		Pennsylvania State University	(1S,2R,9S,10S)-7,15-diazatetracyclo[7.7.1.02,7.010,15]heptadecan-6-one	550-90-3	JYIJIIVLEOETIQ-XDQVBPFNSA-N	91471	C1CCN2CC3CC(C2C1)CN4C3CCCC4=O
Blue cohosh	Caulophyllum thalictroides	Baptifoline	DTXSID401318301	260.33	2.45 ± 0.31		Pennsylvania State University	(1R,9R,10R,12S)-12-hydroxy-7,15-diazatetracyclo[7.7.1.02,7.010,15]heptadeca-2,4-dien-6-one	732-50-3	AOOCSKCGZYCEJX-HKUMRIAESA-N	160543	C1CN2CC3CC(C2CC1O)CN4C3=CC=CC4=O
Blue cohosh	Caulophyllum thalictroides	Boldine	DTXSID40883394	327.4	0.275 ± 0.024		Pennsylvania State University	(6aS)-1,10-dimethoxy-6-methyl-5,6,6a,7-tetrahydro-4H-dibenzo[de,g]quinoline-2,9-diol	476-70-0	LZJRNLRASBVRRX-ZDUSSCGKSA-N	10154	CN1CCC2=CC(=C(C3=C2C1CC4=CC(=C(C=C43)OC)O)OC)O
Blue cohosh	Caulophyllum thalictroides	Magnoflorine	DTXSID90943972	342.4	10.76 ± 0.52		Pennsylvania State University	(6aS)-2,10-dimethoxy-6,6-dimethyl-5,6,6a,7-tetrahydro-4H-dibenzo[de,g]quinolin-6-ium-1,11-diol	2141-09-5	YLRXAIKMLINXQY-ZDUSSCGKSA-O	73337	C[N+]1(CCC2=CC(=C(C3=C2C1CC4=C3C(=C(C=C4)OC)O)O)OC)C
Blue cohosh	Caulophyllum thalictroides	Taspine	DTXSID60975624	369.4	0.774 ± 0.091		Pennsylvania State University	5-[2-(dimethylamino)ethyl]-7,14-dimethoxy-2,9-dioxatetracyclo[6.6.2.04,16.011,15]hexadeca-1(14),4(16),5,7,11(15),12-hexaene-3,10-dione	602-07-3	MTAWKURMWOXCEO-UHFFFAOYSA-N	215159	CN(C)CCC1=CC(=C2C3=C1C(=O)OC4=C(C=CC(=C34)C(=O)O2)OC)OC
Comfrey	Symphytum officinale	Intermedine	DTXSID001020073	299.36	3		University of Mississippi	[(7R,8R)-7-hydroxy-5,6,7,8-tetrahydro-3H-pyrrolizin-1-yl]methyl (2S)-2-hydroxy-2-[(1R)-1-hydroxyethyl]-3-methylbutanoate	10285-06-0	SFVVQRJOGUKCEG-OPQSFPLASA-N	114843	CC(C)C(C(C)O)(C(=O)OCC1=CCN2C1C(CC2)O)O
Comfrey	Symphytum officinale	Lycopsamine	DTXSID60145542	299.36	3		University of Mississippi	[(7R,8R)-7-hydroxy-5,6,7,8-tetrahydro-3H-pyrrolizin-1-yl]methyl (2S)-2-hydroxy-2-[(1S)-1-hydroxyethyl]-3-methylbutanoate	10285-07-1	SFVVQRJOGUKCEG-ZGFBFQLVSA-N	107938	CC(C)C(C(C)O)(C(=O)OCC1=CCN2C1C(CC2)O)O
Comfrey	Symphytum officinale	Lycopsamine-N-oxide	DTXSID801353569	315.36	3.7		University of Mississippi	[(7R,8R)-7-hydroxy-4-oxido-5,6,7,8-tetrahydro-3H-pyrrolizin-4-ium-1-yl]methyl (2S)-2-hydroxy-2-[(1S)-1-hydroxyethyl]-3-methylbutanoate	95462-15-0	DNAWGBOKUFFVMB-FVZLBROTSA-N	340067	CC(C)C(C(C)O)(C(=O)OCC1=CC[N+]2(C1C(CC2)O)[O-])O
Comfrey	Symphytum officinale	7-Acetylintermedine	DTXSID201019870	341.4	0.2		University of Mississippi	[(7R,8R)-7-acetyloxy-5,6,7,8-tetrahydro-3H-pyrrolizin-1-yl]methyl (2S)-2-hydroxy-2-[(1R)-1-hydroxyethyl]-3-methylbutanoate	74243-01-9	RKDOFSJTBIDAHX-CYHLAULCSA-N	3035235	CC(C)C(C(C)O)(C(=O)OCC1=CCN2C1C(CC2)OC(=O)C)O
Comfrey	Symphytum officinale	7-Acetyllycopsamine	DTXSID50223742	341.4	0.2		University of Mississippi	[(7R,8R)-7-acetyloxy-5,6,7,8-tetrahydro-3H-pyrrolizin-1-yl]methyl (2S)-2-hydroxy-2-[(1S)-1-hydroxyethyl]-3-methylbutanoate	73544-48-6	RKDOFSJTBIDAHX-OFSOMGBPSA-N	156006	CC(C)C(C(C)O)(C(=O)OCC1=CCN2C1C(CC2)OC(=O)C)O
Comfrey	Symphytum officinale	7-Acetylintermedine N-oxide	DTXSID001353553	357.4	3		University of Mississippi		685132-59-6			[O-][N+]12CC=C(COC(=O)[C@](O)(C(C)C)[C@@H](C)O)[C@@H]2[C@@H](CC1)OC(C)=O
Comfrey	Symphytum officinale	7-Acetyllycopsamine N-oxide	DTXSID701353554	357.4	5		University of Mississippi	[(7R,8R)-7-acetyloxy-4-oxido-5,6,7,8-tetrahydro-3H-pyrrolizin-4-ium-1-yl]methyl (2S)-2-hydroxy-2-[(1S)-1-hydroxyethyl]-3-methylbutanoate	685132-58-5	LQRKAEIDKZNCJO-RASWQUIPSA-N	101339004	CC(C)C(C(C)O)(C(=O)OCC1=CC[N+]2(C1C(CC2)OC(=O)C)[O-])O
Comfrey	Symphytum officinale	Rosmarinic acid	DTXSID20896987	360.3	17		University of Mississippi	(2R)-3-(3,4-dihydroxyphenyl)-2-[(E)-3-(3,4-dihydroxyphenyl)prop-2-enoyl]oxypropanoic acid	20283-92-5	DOUMFZQKYFQNTF-WUTVXBCWSA-N	5281792	C1=CC(=C(C=C1CC(C(=O)O)OC(=O)C=CC2=CC(=C(C=C2)O)O)O)O
Comfrey	Symphytum officinale	Intermedine N-oxide	DTXSID801347489	315.36	3.7		University of Mississippi	[(7R,8R)-7-hydroxy-4-oxido-5,6,7,8-tetrahydro-3H-pyrrolizin-4-ium-1-yl]methyl (2S)-2-hydroxy-2-[(1R)-1-hydroxyethyl]-3-methylbutanoate	95462-14-9	DNAWGBOKUFFVMB-JXSDSIQZSA-N	340066	CC(C)C(C(C)O)(C(=O)OCC1=CC[N+]2(C1C(CC2)O)[O-])O
Ephedra	Ephedra sinica	(+)-Norpseudoephedrine	DTXSID50889347	151.21	3.81 ± 0.15		National Institute of Environmental Health Sciences Contractor	(1S,2S)-2-amino-1-phenylpropan-1-ol	492-39-7	DLNKOYKMWOXYQA-IONNQARKSA-N	441457	CC(C(C1=CC=CC=C1)O)N
Ephedra	Ephedra sinica	(L)-Ephedrine	DTXSID0022985	165.23	2.62 ± 2.7		National Institute of Environmental Health Sciences Contractor	(1R,2S)-2-(methylamino)-1-phenylpropan-1-ol	299-42-3	KWGRBVOPPLSCSI-WPRPVWTQSA-N	9294	CC(C(C1=CC=CC=C1)O)NC
Ephedra	Ephedra sinica	Pseudoephedrine	DTXSID0023537	165.23	12.6 ± 2.6		National Institute of Environmental Health Sciences Contractor	(1S,2S)-2-(methylamino)-1-phenylpropan-1-ol	90-82-4	KWGRBVOPPLSCSI-WCBMZHEXSA-N	7028	CC(C(C1=CC=CC=C1)O)NC
Ephedra	Ephedra sinica	N-methylephedrine	DTXSID401021166	179.26	1.6 ± 0.11		National Institute of Environmental Health Sciences Contractor	2-(dimethylamino)-1-phenylpropan-1-ol	51018-28-1	FMCGSUUBYTWNDP-GXSJLCMTSA-N	4374	CC(C(C1=CC=CC=C1)O)N(C)C
Ephedra	Ephedra sinica	(D)-Catechin	DTXSID3022322	290.27	3.51 ± 0.35		National Institute of Environmental Health Sciences Contractor	(2R,3S)-2-(3,4-dihydroxyphenyl)-3,4-dihydro-2H-chromene-3,5,7-triol	154-23-4	PFTAWBLQPZVEMU-DZGCQCFKSA-N	9064	C1C(C(OC2=CC(=CC(=C21)O)O)C3=CC(=C(C=C3)O)O)O
Goldenseal	Hydrastis canadensis	Coptisine	DTXSID10188404	320.3	0.1800 ± 0.0093		Pennsylvania State University	5,7,17,19-tetraoxa-13-azoniahexacyclo[11.11.0.02,10.04,8.015,23.016,20]tetracosa-1(13),2,4(8),9,14,16(20),21,23-octaene	3486-66-6	XYHOBCMEDLZUMP-UHFFFAOYSA-N	72322	C1C[N+]2=C(C=C3C=CC4=C(C3=C2)OCO4)C5=CC6=C(C=C51)OCO6
Goldenseal	Hydrastis canadensis	Berberine	DTXSID9043857	336.4	8.12 ± 0.20		Pennsylvania State University	16,17-dimethoxy-5,7-dioxa-13-azoniapentacyclo[11.8.0.02,10.04,8.015,20]henicosa-1(13),2,4(8),9,14,16,18,20-octaene	2086-83-1	YBHILYKTIRIUTE-UHFFFAOYSA-N	2353	COC1=C(C2=C[N+]3=C(C=C2C=C1)C4=CC5=C(C=C4CC3)OCO5)OC
Goldenseal	Hydrastis canadensis	Jatrorrhizine	DTXSID40189767	338.4	0.0773 ± 0.0121		Pennsylvania State University	2,9,10-trimethoxy-5,6-dihydroisoquinolino[2,1-b]isoquinolin-7-ium-3-ol	3621-38-3	MXTLAHSTUOXGQF-UHFFFAOYSA-O	72323	COC1=C(C2=C[N+]3=C(C=C2C=C1)C4=CC(=C(C=C4CC3)O)OC)OC
Goldenseal	Hydrastis canadensis	Canadine	DTXSID5022724	339.4	0.197 ± 0.025		Pennsylvania State University	16,17-dimethoxy-5,7-dioxa-13-azapentacyclo[11.8.0.02,10.04,8.015,20]henicosa-2,4(8),9,15(20),16,18-hexaene	522-97-4	VZTUIEROBZXUFA-UHFFFAOYSA-N	34458	COC1=C(C2=C(CC3C4=CC5=C(C=C4CCN3C2)OCO5)C=C1)OC
Goldenseal	Hydrastis canadensis	Palmatine	DTXSID9048065	352.4	0.0813 ± 0.0066		Pennsylvania State University	2,3,9,10-tetramethoxy-5,6-dihydroisoquinolino[2,1-b]isoquinolin-7-ium	3486-67-7	QUCQEUCGKKTEBI-UHFFFAOYSA-N	19009	COC1=C(C2=C[N+]3=C(C=C2C=C1)C4=CC(=C(C=C4CC3)OC)OC)OC
Goldenseal	Hydrastis canadensis	Hydrastine	DTXSID9025409	383.4	7.26 ± 0.38		Pennsylvania State University	(3S)-6,7-dimethoxy-3-[(5R)-6-methyl-7,8-dihydro-5H-[1,3]dioxolo[4,5-g]isoquinolin-5-yl]-3H-2-benzofuran-1-one	118-08-1	JZUTXVTYJDCMDU-MOPGFXCFSA-N	197835	CN1CCC2=CC3=C(C=C2C1C4C5=C(C(=C(C=C5)OC)OC)C(=O)O4)OCO3
Goldenseal	Hydrastis canadensis	trans-Chlorogenic acid	DTXSID101318952	354.31	0.6987 ± 0.0061		Pennsylvania State University	(1S,3R,4R,5R)-3-{[(2E)-3-(3,4-Dihydroxyphenyl)prop-2-enoyl]oxy}-1,4,5-trihydroxycyclohexane-1-carboxylic acid	202650-88-2	CWVRJTMFETXNAD-JUHZACGLSA-N	25210304	O[C@@H]1C[C@](O)(C[C@@H](OC(=O)\C=C\C2=CC(O)=C(O)C=C2)[C@@H]1O)C(O)=O
Green tea extract	Camellia sinensis	Gallic acid	DTXSID0020650	170.12	6.21 ± 0.11		National Institute of Environmental Health Sciences Contractor	3,4,5-trihydroxybenzoic acid	149-91-7	LNTHITQWFMADLM-UHFFFAOYSA-N	370	C1=C(C=C(C(=C1O)O)O)C(=O)O
Green tea extract	Camellia sinensis	Theobromine	DTXSID9026132	180.16	1.43 ± 0.05		National Institute of Environmental Health Sciences Contractor	3,7-dimethylpurine-2,6-dione	83-67-0	YAPQBXQYLJRXSA-UHFFFAOYSA-N	5429	CN1C=NC2=C1C(=O)NC(=O)N2C
Green tea extract	Camellia sinensis	Theophylline	DTXSID5021336	180.16	0.148 ± 0.043		National Institute of Environmental Health Sciences Contractor	1,3-dimethyl-7H-purine-2,6-dione	58-55-9	ZFXYFBGIUFBOJW-UHFFFAOYSA-N	2153	CN1C2=C(C(=O)N(C1=O)C)NC=N2
Green tea extract	Camellia sinensis	Caffeine	DTXSID0020232	194.19	1.12 ± 0.02		National Institute of Environmental Health Sciences Contractor	1,3,7-trimethylpurine-2,6-dione	58-08-2	RYYVLZVUVIJVGH-UHFFFAOYSA-N	2519	CN1C=NC2=C1C(=O)N(C(=O)N2C)C
Green tea extract	Camellia sinensis	(-)-Catechin	DTXSID40172174	290.27	6.72 ± 0.68		National Institute of Environmental Health Sciences Contractor	(2S,3R)-2-(3,4-dihydroxyphenyl)-3,4-dihydro-2H-chromene-3,5,7-triol	18829-70-4	PFTAWBLQPZVEMU-HIFRSBDPSA-N	73160	C1C(C(OC2=CC(=CC(=C21)O)O)C3=CC(=C(C=C3)O)O)O
Green tea extract	Camellia sinensis	(−)-Epicatechin	DTXSID4045133	290.27	85.1 ± 0.7		National Institute of Environmental Health Sciences Contractor	(2R,3R)-2-(3,4-dihydroxyphenyl)-3,4-dihydro-2H-chromene-3,5,7-triol	490-46-0	PFTAWBLQPZVEMU-UKRRQHHQSA-N	72276	C1C(C(OC2=CC(=CC(=C21)O)O)C3=CC(=C(C=C3)O)O)O
Green tea extract	Camellia sinensis	(−)-Epigallocatechin	DTXSID40891550	306.27	147 ± 2.0		National Institute of Environmental Health Sciences Contractor	(2R,3R)-2-(3,4,5-trihydroxyphenyl)-3,4-dihydro-2H-chromene-3,5,7-triol	970-74-1	XMOCLSLCDHWDHP-IUODEOHRSA-N	72277	C1C(C(OC2=CC(=CC(=C21)O)O)C3=CC(=C(C(=C3)O)O)O)O
Green tea extract	Camellia sinensis	(-)-Epicatechin gallate	DTXSID70925231	442.4	84.5 ± 0.7		National Institute of Environmental Health Sciences Contractor	[(2R,3R)-2-(3,4-dihydroxyphenyl)-5,7-dihydroxy-3,4-dihydro-2H-chromen-3-yl] 3,4,5-trihydroxybenzoate	1257-08-5	LSHVYAFMTMFKBA-TZIWHRDSSA-N	107905	C1C(C(OC2=CC(=CC(=C21)O)O)C3=CC(=C(C=C3)O)O)OC(=O)C4=CC(=C(C(=C4)O)O)O
Green tea extract	Camellia sinensis	(−)-Epigallocatechin-3-O-gallate	DTXSID1029889	458.4	440 ± 4.0		National Institute of Environmental Health Sciences Contractor	[(2R,3R)-5,7-dihydroxy-2-(3,4,5-trihydroxyphenyl)-3,4-dihydro-2H-chromen-3-yl] 3,4,5-trihydroxybenzoate	989-51-5	WMBWREPUVVBILR-WIYYLYMNSA-N	65064	C1C(C(OC2=CC(=CC(=C21)O)O)C3=CC(=C(C(=C3)O)O)O)OC(=O)C4=CC(=C(C(=C4)O)O)O
Kava	Piper methysticum	Desmethoxyyangonin	DTXSID4033390	228.24	51.19 ± 3.79		Oregon State University	4-methoxy-6-[(E)-2-phenylethenyl]pyran-2-one	15345-89-8	DKKJNZYHGRUXBS-BQYQJAHWSA-N	5273621	COC1=CC(=O)OC(=C1)C=CC2=CC=CC=C2
Kava	Piper methysticum	Kavain	DTXSID5033595	230.26	130.2 ± 5.5		Oregon State University	(2R)-4-methoxy-2-[(E)-2-phenylethenyl]-2,3-dihydropyran-6-one	500-64-1	XEAQIWGXBXCYFX-GUOLPTJISA-N	5281565	COC1=CC(=O)OC(C1)C=CC2=CC=CC=C2
Kava	Piper methysticum	7,8-Dihydrokavain	DTXSID101018162	232.27	112.5 ± 4.4		Oregon State University	4-methoxy-2-(2-phenylethyl)-2,3-dihydropyran-6-one	73536-68-2	VOOYTQRREPYRIW-UHFFFAOYSA-N	98356	COC1=CC(=O)OC(C1)CCC2=CC=CC=C2
Kava	Piper methysticum	Yangonin	DTXSID4034102	258.27	48.89 ± 5.43		Oregon State University	4-methoxy-6-[(E)-2-(4-methoxyphenyl)ethenyl]pyran-2-one	500-62-9	XLHIYUYCSMZCCC-VMPITWQZSA-N	5281575	COC1=CC=C(C=C1)C=CC2=CC(=CC(=O)O2)OC
Kava	Piper methysticum	Methylsticin	DTXSID5033674	274.27	54.59 ± 2.58		Oregon State University	(2R)-2-[(E)-2-(1,3-benzodioxol-5-yl)ethenyl]-4-methoxy-2,3-dihydropyran-6-one	495-85-2	GTEXBOVBADJOQH-FWEMWIAWSA-N	5281567	COC1=CC(=O)OC(C1)C=CC2=CC3=C(C=C2)OCO3
Kava	Piper methysticum	7,8-Dihydromethysticin	DTXSID3033434	276.28	75.60 ± 3.68		Oregon State University	(2S)-2-[2-(1,3-benzodioxol-5-yl)ethyl]-4-methoxy-2,3-dihydropyran-6-one	3155-57-5	RSIWXFIBHXYNFM-UHFFFAOYSA-N	88308	COC1=CC(=O)OC(C1)CCC2=CC3=C(C=C2)OCO3
Kava	Piper methysticum	Flavokavain B	DTXSID601028794	284.31	16.15 ± 0.12		Oregon State University	(E)-1-(2-hydroxy-4,6-dimethoxyphenyl)-3-phenylprop-2-en-1-one	1775-97-9	QKQLSQLKXBHUSO-CMDGGOBGSA-N	5356121	COC1=CC(=C(C(=C1)OC)C(=O)C=CC2=CC=CC=C2)O
Kava	Piper methysticum	Flavokavain A	DTXSID50296850	314.3	8.346 ± 1.174		Oregon State University	(E)-1-(2-hydroxy-4,6-dimethoxyphenyl)-3-(4-methoxyphenyl)prop-2-en-1-one	3791-75-1	KGFYDIZALLKOLQ-UHFFFAOYSA-N	5355469	COC1=CC=C(C=C1)C=CC(=O)C2=C(C=C(C=C2OC)OC)O
Kratom	Mitragyna speciosa	Epicatechin	DTXSID4045133	290.27	22.01 ± 0.37		Oregon State University	(2R,3R)-2-(3,4-dihydroxyphenyl)-3,4-dihydro-2H-chromene-3,5,7-triol	490-46-0	PFTAWBLQPZVEMU-UKRRQHHQSA-N	72276	C1C(C(OC2=CC(=CC(=C21)O)O)C3=CC(=C(C=C3)O)O)O
Kratom	Mitragyna speciosa	Rhynchophylline	DTXSID70878612	384.5	0.06657 ± 0.00297		Oregon State University	methyl (E)-2-[(3R,6'R,7'S,8'aS)-6'-ethyl-2-oxospiro[1H-indole-3,1'-3,5,6,7,8,8a-hexahydro-2H-indolizine]-7'-yl]-3-methoxyprop-2-enoate	76-66-4	DAXYUDFNWXHGBE-KAXDATADSA-N	5281408	CCC1CN2CCC3(C2CC1C(=COC)C(=O)OC)C4=CC=CC=C4NC3=O
Kratom	Mitragyna speciosa	Paynantheine	DTXSID10904742	396.5	10.69 ± 0.43		Oregon State University	methyl (E)-2-[(2S,3R,12bS)-3-ethenyl-8-methoxy-1,2,3,4,6,7,12,12b-octahydroindolo[2,3-a]quinolizin-2-yl]-3-methoxyprop-2-enoate	1346-36-7	JGZKIGWXPPFMRG-CYSPOEIOSA-N	3037629	COC=C(C1CC2C3=C(CCN2CC1C=C)C4=C(N3)C=CC=C4OC)C(=O)OC
Kratom	Mitragyna speciosa	Mitragynine	DTXSID701032140	398.5	60.09 ± 1.71		Oregon State University	methyl (E)-2-[(2S,3S,12bS)-3-ethyl-8-methoxy-1,2,3,4,6,7,12,12b-octahydroindolo[2,3-a]quinolizin-2-yl]-3-methoxyprop-2-enoate	4098-40-2	LELBFTMXCIIKKX-QVRQZEMUSA-N	3034396	CCC1CN2CCC3=C(C2CC1C(=COC)C(=O)OC)NC4=C3C(=CC=C4)OC
Kratom	Mitragyna speciosa	Speciociliatine	DTXSID50574160	398.5	18.32 ± 0.68		Oregon State University	methyl (E)-2-[(2S,3S,12bR)-3-ethyl-8-methoxy-1,2,3,4,6,7,12,12b-octahydroindolo[2,3-a]quinolizin-2-yl]-3-methoxyprop-2-enoate	14382-79-7	LELBFTMXCIIKKX-MYLQJJOTSA-N	15560576	CCC1CN2CCC3=C(C2CC1C(=COC)C(=O)OC)NC4=C3C(=CC=C4)OC
Kratom	Mitragyna speciosa	7-Hydroxymitragynine	DTXSID20903988	414.5	0.07154 ± 0.00273		Oregon State University	methyl (E)-2-[(2S,3S,7aS,12bS)-3-ethyl-7a-hydroxy-8-methoxy-2,3,4,6,7,12b-hexahydro-1H-indolo[2,3-a]quinolizin-2-yl]-3-methoxyprop-2-enoate	174418-82-7	RYENLSMHLCNXJT-CYXFISRXSA-N	44301524	CCC1CN2CCC3(C(=NC4=C3C(=CC=C4)OC)C2CC1C(=COC)C(=O)OC)O
Kratom	Mitragyna speciosa	Daucosterol	DTXSID301045674	576.8	2.00 ± 0.09		Oregon State University	(2R,3R,4S,5S,6R)-2-[[(3S,8S,9S,10R,13R,14S,17R)-17-[(2R,5R)-5-ethyl-6-methylheptan-2-yl]-10,13-dimethyl-2,3,4,7,8,9,11,12,14,15,16,17-dodecahydro-1H-cyclopenta[a]phenanthren-3-yl]oxy]-6-(hydroxymethyl)oxane-3,4,5-triol	474-58-8	NPJICTMALKLTFW-OFUAXYCQSA-N	5742590	CCC(CCC(C)C1CCC2C1(CCC3C2CC=C4C3(CCC(C4)OC5C(C(C(C(O5)CO)O)O)O)C)C)C(C)C
Milk thistle	Silybum marianum	Taxifolin	DTXSID8022450	304.25	35.69 ± 1.42		Oregon State University	(2R,3R)-2-(3,4-dihydroxyphenyl)-3,5,7-trihydroxy-2,3-dihydrochromen-4-one	480-18-2	CXQWRCVTCMQVQX-LSDHHAIUSA-N	439533	C1=CC(=C(C=C1C2C(C(=O)C3=C(C=C(C=C3O2)O)O)O)O)O
Milk thistle	Silybum marianum	2,3-Dehydrosilybin B	DTXSID601102493	480.4	8.259 ± 1.707		Oregon State University	3,5,7-trihydroxy-2-[(2S,3S)-3-(4-hydroxy-3-methoxyphenyl)-2-(hydroxymethyl)-2,3-dihydro-1,4-benzodioxin-6-yl]chromen-4-one	142796-24-5	BVKQRAYKLBRNIK-RDPSFJRHSA-N	12051803	COC1=C(C=CC(=C1)C2C(OC3=C(O2)C=C(C=C3)C4=C(C(=O)C5=C(C=C(C=C5O4)O)O)O)CO)O
Milk thistle	Silybum marianum	Isosilybin A	DTXSID20453675	482.4	33.12 ± 0.46		Oregon State University	(2R,3R)-3,5,7-trihydroxy-2-[(2R,3R)-2-(4-hydroxy-3-methoxyphenyl)-3-(hydroxymethyl)-2,3-dihydro-1,4-benzodioxin-6-yl]-2,3-dihydrochromen-4-one	142796-21-2	FDQAOULAVFHKBX-HKTJVKLFSA-N	11059920	COC1=C(C=CC(=C1)C2C(OC3=C(O2)C=CC(=C3)C4C(C(=O)C5=C(C=C(C=C5O4)O)O)O)CO)O
Milk thistle	Silybum marianum	Isosilybin B	DTXSID80447055	482.4	18.15 ± 2.82		Oregon State University	(2R,3R)-3,5,7-trihydroxy-2-[(2S,3S)-2-(4-hydroxy-3-methoxyphenyl)-3-(hydroxymethyl)-2,3-dihydro-1,4-benzodioxin-6-yl]-2,3-dihydrochromen-4-one	142796-22-3	FDQAOULAVFHKBX-WAABAYLZSA-N	10885340	COC1=C(C=CC(=C1)C2C(OC3=C(O2)C=CC(=C3)C4C(C(=O)C5=C(C=C(C=C5O4)O)O)O)CO)O
Milk thistle	Silybum marianum	Silybin B	DTXSID30858697	482.4	239.3 ± 17.1		Oregon State University	(2R,3R)-3,5,7-trihydroxy-2-[(2S,3S)-3-(4-hydroxy-3-methoxyphenyl)-2-(hydroxymethyl)-2,3-dihydro-1,4-benzodioxin-6-yl]-2,3-dihydrochromen-4-one	142797-34-0	SEBFKMXJBCUCAI-WAABAYLZSA-N	1548994	COC1=C(C=CC(=C1)C2C(OC3=C(O2)C=C(C=C3)C4C(C(=O)C5=C(C=C(C=C5O4)O)O)O)CO)O
Milk thistle	Silybum marianum	Silychristin	DTXSID50187512	482.4	129.2 ± 1.0		Oregon State University	(2R,3R)-3,5,7-trihydroxy-2-[(2R,3S)-7-hydroxy-2-(4-hydroxy-3-methoxyphenyl)-3-(hydroxymethyl)-2,3-dihydro-1-benzofuran-5-yl]-2,3-dihydrochromen-4-one	33889-69-9	BMLIIPOXVWESJG-LMBCONBSSA-N	441764	COC1=C(C=CC(=C1)C2C(C3=C(O2)C(=CC(=C3)C4C(C(=O)C5=C(C=C(C=C5O4)O)O)O)O)CO)O
Milk thistle	Silybum marianum	Silydianin	DTXSID70858696	482.4	24.03 ± 2.14		Oregon State University	(1R,3R,6R,7R,10R)-3-hydroxy-10-(4-hydroxy-3-methoxyphenyl)-8-[(2R,3R)-3,5,7-trihydroxy-4-oxo-2,3-dihydrochromen-2-yl]-4-oxatricyclo[4.3.1.03,7]dec-8-en-2-one	29782-68-1	CYGIJEJDYJOUAN-JSGXPVSSSA-N	11982272	COC1=C(C=CC(=C1)C2C3COC4(C3C(=CC2C4=O)C5C(C(=O)C6=C(C=C(C=C6O5)O)O)O)O)O
Usnea	Usnea spp.	p-Coumaric acid	DTXSID6064660	164.16	0.560 ± 0.038		Pennsylvania State University	(E)-3-(4-hydroxyphenyl)prop-2-enoic acid	7400-08-0	NGSWKAQJJWESNS-UHFFFAOYSA-N	637542	C1=CC(=CC=C1C=CC(=O)O)O
Usnea	Usnea spp.	Gallic acid	DTXSID0020650	170.12	26.72 ± 0.32		Pennsylvania State University	3,4,5-trihydroxybenzoic acid	149-91-7	LNTHITQWFMADLM-UHFFFAOYSA-N	370	C1=C(C=C(C(=C1O)O)O)C(=O)O
Usnea	Usnea spp.	Ellagic acid	DTXSID2020557	302.19	227.2 ± 2.8		Pennsylvania State University	6,7,13,14-tetrahydroxy-2,9-dioxatetracyclo[6.6.2.04,16.011,15]hexadeca-1(15),4,6,8(16),11,13-hexaene-3,10-dione	476-66-4	AFSDNFLWKVMVRB-UHFFFAOYSA-N	5281855	C1=C2C3=C(C(=C1O)O)OC(=O)C4=CC(=C(C(=C43)OC2=O)O)O
Usnea	Usnea spp.	Usnic Acid	DTXSID0040123	344.3	141.6 ± 1.6		Pennsylvania State University	2,6-diacetyl-7,9-dihydroxy-8,9b-dimethyldibenzofuran-1,3-dione	125-46-2	CUCUKLJLRRAKFN-UHFFFAOYSA-N	5646	CC1=C(C(=C2C(=C1O)C3(C(=CC(=O)C(C3=O)C(=O)C)O2)C)C(=O)C)O
Usnea	Usnea spp.	Atranorin	DTXSID10197319	374.3	2.419 ± 0.070		Pennsylvania State University	(3-hydroxy-4-methoxycarbonyl-2,5-dimethylphenyl) 3-formyl-2,4-dihydroxy-6-methylbenzoate	479-20-9	YLOYKYXNDHOHHT-UHFFFAOYSA-N	68066	CC1=CC(=C(C(=C1C(=O)OC2=C(C(=C(C(=C2)C)C(=O)OC)O)C)O)C=O)O
Yohimbe	Pausinystalia johimbe	Yohimbic acid	DTXSID4048563	340.4	3		University of Mississippi	(1S,15R,18S,19R,20S)-18-hydroxy-1,3,11,12,14,15,16,17,18,19,20,21-dodecahydroyohimban-19-carboxylic acid	522-87-2	AADVZSXPNRLYLV-GKMXPDSGSA-N	72131	C1CC(C(C2C1CN3CCC4=C(C3C2)NC5=CC=CC=C45)C(=O)O)O
Yohimbe	Pausinystalia johimbe	Ajmalicine; Raubasine	DTXSID60904151	352.4	0.02		University of Mississippi	methyl (1S,15R,16S,20S)-16-methyl-17-oxa-3,13-diazapentacyclo[11.8.0.02,10.04,9.015,20]henicosa-2(10),4,6,8,18-pentaene-19-carboxylate	483-04-5	GRTOGORTSDXSFK-XJTZBENFSA-N	441975	C1C2CN3CCC4=C(C3CC2C(=CO1)C(=O)OC)NC5=CC=CC=C45
Yohimbe	Pausinystalia johimbe	Corynanthine	DTXSID401317915	354.4	8.5		University of Mississippi	methyl (1S,15R,18S,19S,20S)-18-hydroxy-1,3,11,12,14,15,16,17,18,19,20,21-dodecahydroyohimban-19-carboxylate	483-10-3	BLGXFZZNTVWLAY-DKJBZYCGSA-N	92766	COC(=O)C1C(CCC2C1CC3C4=C(CCN3C2)C5=CC=CC=C5N4)O
Yohimbe	Pausinystalia johimbe	Rauwolscine	DTXSID2045608	354.4	3		University of Mississippi	methyl (1S,15S,18S,19S,20S)-18-hydroxy-1,3,11,12,14,15,16,17,18,19,20,21-dodecahydroyohimban-19-carboxylate	131-03-3	BLGXFZZNTVWLAY-DIRVCLHFSA-N	643606	COC(=O)C1C(CCC2C1CC3C4=C(CCN3C2)C5=CC=CC=C5N4)O
Yohimbe	Pausinystalia johimbe	Yohimbine	DTXSID9040130	354.4	49.5		University of Mississippi	methyl (1S,15R,18S,19R,20S)-18-hydroxy-1,3,11,12,14,15,16,17,18,19,20,21-dodecahydroyohimban-19-carboxylate	146-48-5	BLGXFZZNTVWLAY-SCYLSFHTSA-N	8969	COC(=O)C1C(CCC2C1CC3C4=C(CCN3C2)C5=CC=CC=C5N4)O
Aconite	Aconitum napellus	Aconitine	DTXSID4046319	645.746	0.972 ± 0.026		Pennsylvania State University	(17xi)-8-(Acetyloxy)-20-ethyl-3alpha,13,15alpha-trihydroxy-1alpha,6alpha,16beta-trimethoxy-4-(methoxymethyl)-13alpha-aconitan-14alpha-yl benzoate	302-27-2	XFSBVAOIAHNAPC-ITNDAPEISA-N	245005	CCN1CC2(C(CC(C34C2C(C(C31)C5(C6C4CC(C6OC(=O)C7=CC=CC=C7)(C(C5O)OC)O)OC(=O)C)OC)OC)O)COC
Oleander	Nerium oleander	Oleandrin	DTXSID40861950	576.727	7.611 ± 0.064		Pennsylvania State University	16beta-(Acetyloxy)-3beta-[(2,6-dideoxy-3-O-methyl-alpha-L-arabino-hexopyranosyl)oxy]-14-hydroxy-5beta,8alpha,9beta-card-20(22)-enolide	465-16-7	JLPDBLFIVFSOCC-WBDODDFWSA-N	11541511	CC1C(C(CC(O1)OC2CCC3(C(C2)CCC4C3CCC5(C4(CC(C5C6=CC(=O)OC6)OC(=O)C)O)C)C)OC)O
